# Supplementary material for: Advancing Treatment Options for Merkel Cell Carcinoma: A Review of Tumor-Targeted Therapies
Source: Int J Mol Sci. 2024 Oct 15;25(20):11055. doi: 10.3390/ijms252011055 (PMC11507330; doi:10.3390/ijms252011055)
Supplement: Supplementary file 1 [file ijms-25-11055-s001.zip]

Archive with 1 entries (1 files):
- ijms-3186999-supplementary.pdf
